# Supplementary material for: Designed Mini Protein 20 Mimicking Uricase Encapsulated in ZIF-8 as Nanozyme Biosensor for Uric Acid Detection
Source: Nanomaterials (Basel). 2022 Jul 4;12(13):2290. doi: 10.3390/nano12132290 (PMC9267977; doi:10.3390/nano12132290)
Supplement: Supplementary file 1 [file nanomaterials-12-02290-s001.zip]

Archive with 1 entries (1 files):
- nanomaterials-1787296-supplementary.pdf
